# Supplementary material for: Integrated Whole-Transcriptome Analysis to Elucidate the Core Regulatory Network of circRNA Involved in Ovarian Development and Reproductive Capacity Differences in Sheep: circRNA2058-miR-9226-5p-MET Axis
Source: Animals (Basel). 2025 Oct 23;15(21):3077. doi: 10.3390/ani15213077 (PMC12607438; doi:10.3390/ani15213077)
Supplement: Supplementary file 1 [file animals-15-03077-s001.zip]

Archive with 1 entries (1 files):
- animals-3877789-supplementary.pdf
